# Supplementary material for: Aberrant expression of GBP5 in tumor-infiltrating immune cells as an onco-immunological biomarker in pan-cancer
Source: Discov Oncol. 2026 May 27;17:1073. doi: 10.1007/s12672-026-05305-5 (PMC13396069; doi:10.1007/s12672-026-05305-5)
Supplement: Supplementary file 2 — Supplementary Material 2. [file 12672_2026_5305_MOESM2_ESM.xlsx]

## Sheet: Sup T1
Supplementary Table 1 The AUC of biomarkers in different cohorts
ID	GBP5	TIDE	TIDE.geneset	TIDE.exclusion	IMPRES	CytoSig.IFNG	IFNG6	IFNG	CD38	CXCL13	PDL1	CytoSig.TGFB1	TGFb	CD8	Cytolytic	Cytotoxic T	T effector	BATF3_DC	T.Clonality	B.Clonality	mutation_burden	Aneuploidy
Braun2020 CCRCC Nivolumab	0.5419003909569947	0.4978752337242904	0.5014448410674825	0.479347271800102	0.5475947645758966	0.5092639809620942	0.5101138874723781	0.4938806731259561	0.4666836647968724	0.5436002039775625	0.4990651028386878	0.5065442801291857	0.4961754207037226	0.4929457759646439	0.5004249532551419	0.5188679245283019	0.5356110827808942	0.5004249532551419			0.5201692247146792
Campbell2023 Melanoma anti-CTLA4 to anti-PD1	0.6133333333333333	0.3866666666666667	0.8266666666666667	0.7866666666666667	0.6933333333333334	0.5333333333333333	0.68	0.64	0.6333333333333333	0.52	0.5866666666666667	0.9066666666666668	0.6133333333333333	0.64	0.6666666666666667	0.6533333333333333	0.6666666666666667	0.7066666666666667	0.5533333333333332	0.64
Finn2020 Hepatocellular Atezolizumab	0.7026143790849673	0.4934640522875817	0.3954248366013072	0.4477124183006536	0.5816993464052287	0.4934640522875817	0.6111111111111112	0.673202614379085	0.6993464052287581	0.6356209150326797	0.7450980392156863	0.4607843137254901	0.3366013071895425	0.7941176470588236	0.6699346405228759	0.6928104575163399	0.6470588235294118	0.6617647058823529	0.5326797385620914	0.6813725490196079
Finn2020 Hepatocellular Atezolizumab+Bevacizumab	0.6517923546035995	0.4989587981555853	0.5327978580990629	0.6011453220288562	0.6187341960434329	0.6372155287817939	0.6522385839654916	0.6649189349992564	0.6390004462293619	0.6387773315484158	0.6438345976498587	0.5049085229808121	0.4463781050126431	0.6603078982597056	0.6527591848876989	0.6515320541424958	0.6734344786553622	0.6143462739848281	0.5660419455600179	0.597129257771828	0.5597643097643097	0.6885521885521886
Gide2019 Melanoma anti-PD1	0.8301435406698565	0.5956937799043062	0.5382775119617225	0.7057416267942583	0.80622009569378	0.8086124401913876	0.8492822966507177	0.8516746411483251	0.8337320574162679	0.8421052631578947	0.8444976076555024	0.5933014354066986	0.4138755980861244	0.8660287081339713	0.8205741626794257	0.8421052631578946	0.8588516746411483	0.7954545454545454	0.7069377990430621	0.6698564593301435
Gide2019 Melanoma anti-PD1+anti-CTLA4	0.8181818181818181	0.5411255411255411	0.4761904761904761	0.6277056277056278	0.6580086580086579	0.7575757575757576	0.8311688311688311	0.7597402597402598	0.777056277056277	0.7294372294372294	0.7965367965367965	0.5064935064935064	0.3246753246753247	0.8008658008658008	0.7922077922077922	0.8138528138528138	0.8268398268398268	0.7705627705627706	0.5606060606060606	0.6883116883116883
Hamidi2024-IMvigor130 Urothelial Atezolizumab	0.6498228603393623	0.5730001864628007	0.5114674622412829	0.6044191683759089	0.640499720305799	0.6116912176020883	0.6646466529927281	0.6258157747529369	0.617098638821555	0.6188700354279321	0.6050717881782585	0.5249860152899496	0.5165951892597427	0.6386350922990863	0.6228789856423643	0.626281931754615	0.6566287525638635	0.6076822673876562
Hamidi2024-IMvigor130 Urothelial Atezolizumab+Chemotherapy	0.5681571815718157	0.5097109304426378	0.5119692863595302	0.5310298102981029	0.5623080397470642	0.5458897922312557	0.5560298102981029	0.55483288166215	0.5968383017163505	0.5706413730803974	0.5224254742547425	0.4800361336946703	0.4720867208672087	0.5794489611562783	0.5803523035230352	0.5887759710930442	0.5836946702800361	0.5840108401084011
Hamidi2024-IMvigor211 Urothelial Atezolizumab	0.6143950389233408	0.5380657078770286	0.5577252935743502	0.5768571051589919	0.5227602586093152	0.5703918722786647	0.6357039187227866	0.6296015305449267	0.5976382108457581	0.6013986013986014	0.5736904604829133	0.5424198443066367	0.5292254914896424	0.6124818577648765	0.6058187095922944	0.6085235519197784	0.6424330386594537	0.5336455996833356
Hu2023 NSCLC anti-PD1	0.6296296296296297	0.6370370370370371	0.7037037037037037	0.762962962962963	0.7222222222222222	0.7925925925925926	0.6592592592592593	0.6296296296296297	0.5629629629629629	0.5333333333333333	0.6074074074074074	0.5407407407407407	0.2814814814814814	0.7851851851851852	0.8074074074074074	0.7851851851851852	0.837037037037037	0.6518518518518518
Hugo2016 Melanoma anti-PD1	0.45833333333333326	0.8095238095238096	0.7619047619047619	0.6488095238095237	0.4851190476190475	0.5059523809523809	0.4642857142857142	0.4851190476190475	0.4345238095238096	0.4821428571428571	0.5952380952380952	0.7440476190476191	0.6488095238095237	0.4642857142857143	0.369047619047619	0.4166666666666667	0.4285714285714286	0.4047619047619047	0.443452380952381	0.4226190476190476	0.6712962962962963	0.5879629629629629
Kim2018 Gastric Pembrolizumab	0.8151041666666667	0.5989583333333333	0.6979166666666667	0.640625	0.4348958333333332	0.7630208333333333	0.859375	0.8151041666666667	0.671875	0.8541666666666666	0.804688	0.6536458333333334	0.5885416666666666	0.773438	0.7682291666666666	0.8072916666666666	0.8333333333333333	0.6315104166666667	0.7760416666666667	0.4869791666666666	0.7106227106227107	0.4084249084249084
Lauss2017 Melanoma Adoptive TIL	0.7400000000000001	0.5466666666666666	0.6866666666666668	0.7	0.6833333333333333	0.7733333333333333	0.7466666666666667	0.72	0.6333333333333334	0.6533333333333333	0.7333333333333333	0.4733333333333333	0.3733333333333333	0.7066666666666667	0.6666666666666667	0.6866666666666666	0.6866666666666668	0.7266666666666667			0.75	0.5142857142857142
Lee2021 NSCLC Pembrolizumab	0.7619047619047619	0.5333333333333333	0.5904761904761905	0.6	0.6238095238095237	0.5428571428571428	0.6285714285714286	0.7952380952380952	0.6285714285714286	0.6	0.6666666666666666	0.419047619047619	0.4	0.780952380952381	0.7619047619047619	0.7523809523809524	0.7047619047619047	0.8285714285714285	0.7	0.4476190476190476
Li2023 Mixed ICB	0.630952380952381	0.5337301587301587	0.6676587301587302	0.6716269841269841	0.6393849206349206	0.6091269841269842	0.6051587301587302	0.6468253968253969	0.7237103174603174	0.5436507936507936	0.6423611111111112	0.5555555555555555	0.503968253968254	0.632936507936508	0.6924603174603174	0.6974206349206349	0.6696428571428572	0.6483134920634921	0.625	0.6537698412698413
Li2024 Hepatocellular anti-PD1	0.7361111111111112	0.5	0.25	0.7222222222222222	0.4027777777777778	0.5416666666666667	0.7222222222222223	0.6875	0.7083333333333334	0.673611111111111	0.6805555555555556	0.1666666666666666	0.25	0.7222222222222222	0.7083333333333333	0.736111111111111	0.736111111111111	0.6736111111111112	0.6666666666666667	0.5
Liu2019 Melanoma anti-PD1 after Ipilimumab Progressed	0.6460446247464504	0.4401622718052738	0.4340770791075051	0.5963488843813387	0.6825557809330629	0.6105476673427992	0.6450304259634889	0.6085192697768762	0.6764705882352942	0.6997971602434077	0.6541582150101419	0.4442190669371196	0.3630831643002029	0.6267748478701824	0.704868154158215	0.6835699797160244	0.6815415821501014	0.6156186612576064	0.6541582150101419	0.7464503042596349	0.6177944862155389	0.5238095238095238
Liu2019 Melanoma anti-PD1 on Ipilimumab Naive	0.49249812453113273	0.4778694673668417	0.4943735933983496	0.5311327831957989	0.5723930982745686	0.4756189047261815	0.5206301575393848	0.4534883720930232	0.4763690922730683	0.5078769692423105	0.5011252813203301	0.5183795948987246	0.5018754688672168	0.4722430607651912	0.5382595648912228	0.5101275318829708	0.5161290322580646	0.5015003750937734	0.4853713428357089	0.4126031507876969	0.5954381752701081	0.4861944777911164
Mariathasan2018 Urothelial Atezolizumab	0.5764386189258311	0.5223785166240409	0.6280690537084399	0.5604859335038364	0.5027173913043478	0.5725063938618924	0.6015984654731459	0.6694373401534527	0.5452685421994885	0.6042519181585677	0.5646739130434782	0.601854219948849	0.6774296675191815	0.5902813299232736	0.5779731457800512	0.5808184143222506	0.609079283887468	0.4663682864450128	0.4884590792838875	0.5644501278772378	0.7766826923076923	0.5006009615384616
McDermott2018 Renal Atezolizumab	0.5538461538461539	0.5721153846153847	0.6153846153846153	0.5721153846153847	0.5403846153846155	0.5471153846153846	0.4807692307692308	0.5408653846153847	0.5504807692307693	0.6524038461538462	0.6187499999999999	0.5048076923076924	0.5432692307692307	0.6298076923076923	0.5586538461538462	0.5956730769230769	0.5663461538461538	0.4485576923076923	0.5788461538461538	0.78125	0.6657142857142857	0.5257142857142858
McDermott2018 Renal Atezolizumab+Bevacizumab	0.7134680134680135	0.4875420875420875	0.6168350168350168	0.6121212121212121	0.6138047138047137	0.7488215488215488	0.7750841750841749	0.744107744107744	0.7313131313131314	0.7434343434343434	0.6461279461279461	0.5488215488215488	0.4464646464646464	0.7346801346801347	0.7602693602693603	0.7612794612794613	0.7616161616161617	0.6525252525252526	0.6932659932659933	0.7245791245791245	0.3794642857142857	0.546875
Miao2018 CCRCC anti-PD(L)1/CTLA4/VEGF	0.5346153846153845	0.5153846153846153	0.3461538461538461	0.473076923076923	0.5673076923076923	0.6730769230769231	0.4615384615384614	0.4499999999999999	0.5884615384615384	0.4942307692307691	0.4307692307692308	0.2692307692307692	0.3884615384615384	0.5576923076923077	0.473076923076923	0.4807692307692307	0.4615384615384615	0.5923076923076923	0.5480769230769231	0.4576923076923077	0.6046511627906976	0.3983822042467139
Montoya2013 Melanoma MAGE-A3	0.7245989304812834	0.6938502673796791	0.5855614973262032	0.7820855614973262	0.7045454545454546	0.732620320855615	0.7580213903743316	0.7098930481283422	0.6885026737967914	0.676470588235294	0.7259358288770054	0.6457219251336899	0.4358288770053475	0.7406417112299466	0.7393048128342247	0.7406417112299465	0.7553475935828877	0.6978609625668449
Motzer2020-IMmotion151 Renal Atezolizumab+Bevacizumab	0.5738405797101449	0.5193333333333333	0.5502318840579711	0.5505217391304348	0.5531449275362319	0.5598550724637681	0.544463768115942	0.5460434782608695	0.5740144927536232	0.5996956521739132	0.5179130434782608	0.4786376811594203	0.534927536231884	0.6070144927536232	0.5728405797101449	0.5858115942028985	0.5757101449275361	0.540840579710145	0.5637536231884058	0.5324492753623188
Nabet2024 Small Cell Lung Atezolizumab	0.49318851251840945	0.367820324005891	0.5239322533136965	0.4642857142857143	0.4876656848306333	0.5272459499263623	0.5022091310751104	0.5382916053019147	0.5200662739322532	0.5533873343151694	0.5438144329896907	0.3508836524300442	0.4502945508100147	0.5484167893961708	0.4996318114874816	0.5292709867452136	0.4955817378497791	0.4681516936671576	0.5517304860088366	0.5469440353460973
Padron2022 Pancreatic Nivolumab+Chemotherapy	0.4111111111111111	0.6333333333333333	0.7333333333333334	0.5333333333333333	0.7666666666666666	0.4000000000000001	0.4444444444444444	0.4777777777777778	0.5333333333333333	0.4777777777777777	0.4111111111111111	0.7444444444444445	0.6	0.5111111111111112	0.5111111111111111	0.5	0.4555555555555555	0.3444444444444445
Padron2022 Pancreatic Nivolumab+Sotigalimab+Chemotherapy	0.34090909090909094	0.7386363636363635	0.4318181818181818	0.375	0.3011363636363636	0.5227272727272727	0.4204545454545454	0.4204545454545455	0.3636363636363636	0.25	0.5227272727272727	0.6136363636363636	0.6022727272727272	0.4659090909090909	0.4318181818181818	0.409090909090909	0.3977272727272727	0.5568181818181819
Patil2022-OAK NSCLC Atezolizumab	0.6166666666666667	0.4337191358024691	0.5143518518518518	0.5601080246913581	0.5714891975308642	0.6265432098765432	0.6645061728395062	0.6668981481481481	0.5809027777777778	0.6460262345679012	0.6961805555555555	0.4692129629629629	0.4686728395061728	0.625462962962963	0.6328317901234568	0.6361496913580247	0.6623456790123456	0.5483024691358025	0.5259645061728395	0.6353009259259259
Patil2022-POPLAR NSCLC Atezolizumab	0.6364594309799789	0.4193888303477345	0.3898840885142255	0.5015806111696522	0.6938883034773445	0.5563751317175976	0.7270811380400422	0.6585879873551107	0.5626975763962065	0.6385669125395153	0.6448893572181243	0.6680716543730242	0.4415173867228661	0.6206533192834564	0.61854583772392	0.6280295047418335	0.6712328767123288	0.470495258166491	0.5463645943097998	0.546891464699684
Pusztai2021 Breast HER2- Durvalumab+Olaparib	0.7064860426929392	0.6018062397372742	0.5845648604269293	0.6165845648604269	0.493431855500821	0.6412151067323482	0.7569786535303777	0.5164203612479474	0.632183908045977	0.6227422003284072	0.6494252873563219	0.5886699507389161	0.6403940886699508	0.6330049261083743	0.6863711001642037	0.6436781609195402	0.680623973727422	0.5188834154351396
Ravi2023 NSCLC anti-PD1	0.5792207792207793	0.5838961038961039	0.6062337662337662	0.5766233766233766	0.5132467532467533	0.6145454545454545	0.5805194805194804	0.5405194805194805	0.5425974025974026	0.6171428571428571	0.5581818181818182	0.601038961038961	0.5142857142857143	0.557922077922078	0.5776623376623377	0.5522077922077923	0.5657142857142857	0.5015584415584415	0.5072727272727273	0.6545454545454547	0.6342611267984402	0.5016807852628749
Ravi2023 NSCLC Adeno anti-PD1	0.6196928635953026	0.6386630532971996	0.6504065040650406	0.6576332429990966	0.537940379403794	0.6919602529358627	0.6052393857271906	0.579494128274616	0.5925925925925926	0.6901535682023486	0.593044263775971	0.6404697380307136	0.5130984643179765	0.6242095754290876	0.6242095754290876	0.6287262872628726	0.6151761517615175	0.5257452574525745	0.5898825654923217	0.6386630532971996	0.6028618343889279	0.4879193056532958
Ravi2023 NSCLC Squamous anti-PD1	0.55	0.4333333333333333	0.3333333333333333	0.3166666666666666	0.4416666666666667	0.4666666666666667	0.6666666666666666	0.475	0.5	0.5166666666666666	0.575	0.4333333333333333	0.4333333333333333	0.2333333333333333	0.5	0.3333333333333333	0.4666666666666667	0.5666666666666667	0.2833333333333333	0.7666666666666667	0.6414141414141414	0.6919191919191919
Riaz2017 Melanoma Nivolumab after Ipilimumab Progressed	0.875	0.2613636363636363	0.625	0.8863636363636365	0.8295454545454546	0.8522727272727273	0.8522727272727273	0.8522727272727273	0.8977272727272727	0.7727272727272727	0.7386363636363636	0.5227272727272727	0.2272727272727272	0.8977272727272727	0.8409090909090908	0.8863636363636364	0.8522727272727273	0.75	0.4318181818181818	0.4431818181818182	0.4814814814814815	0.4973544973544974
Riaz2017 Melanoma Nivolumab on Ipilimumab Naive	0.45614035087719296	0.5	0.4649122807017544	0.4122807017543859	0.7017543859649124	0.3421052631578947	0.5	0.4122807017543859	0.5175438596491229	0.5131578947368421	0.2719298245614035	0.6228070175438597	0.6140350877192983	0.4561403508771929	0.456140350877193	0.4210526315789473	0.4649122807017544	0.5	0.1096491228070175	0.3421052631578948	0.7252747252747253	0.4340659340659341
Roper2021 Small Cell Lung Durvalumab	0.7878787878787878	0.2727272727272727	0.2121212121212121	0.5757575757575758	0.7727272727272727	0.7878787878787878	0.8181818181818181	0.6515151515151515	0.803030303030303	0.9090909090909092	0.8787878787878788	0.3333333333333333	0.2424242424242424	0.7878787878787878	0.7272727272727273	0.7878787878787878	0.7878787878787878	0.8787878787878788	0.5909090909090909	0.7878787878787878	0.606060606060606	0.3939393939393939
Uppaluri2020 HeadNeck Pembrolizumab	0.8863636363636365	0.4659090909090909	0.8522727272727272	0.7045454545454546	0.5340909090909091	0.8181818181818181	0.8636363636363636	0.8181818181818181	0.6477272727272727	0.6136363636363636	0.7613636363636364	0.3409090909090909	0.375	0.6022727272727273	0.7272727272727272	0.7272727272727273	0.8181818181818181	0.7499999999999999
VanAllen2015 Melanoma Ipilimumab	0.6411483253588517	0.7966507177033493	0.7870813397129186	0.7607655502392344	0.645933014354067	0.6818181818181819	0.6531100478468899	0.644736842105263	0.5921052631578947	0.6722488038277512	0.5311004784688995	0.6100478468899522	0.5669856459330143	0.6531100478468899	0.6842105263157895	0.6770334928229665	0.6698564593301435	0.5586124401913874	0.7069377990430622	0.6698564593301436	0.6181372549019608	0.5995098039215686
Vos2023 Salivary Nivolumab+Ipilimumab	0.592391304347826	0.6086956521739131	0.4239130434782609	0.7065217391304348	0.6847826086956521	0.5652173913043479	0.5652173913043478	0.7228260869565217	0.358695652173913	0.6521739130434783	0.5054347826086957	0.6739130434782609	0.6195652173913043	0.6086956521739131	0.5978260869565217	0.6195652173913044	0.6630434782608695	0.4184782608695652	0.7010869565217392	0.4891304347826087	0.6129032258064516	0.4774193548387097
Wolf2022 Breast Basal Pembrolizumab	0.7846153846153846	0.6338461538461538	0.643076923076923	0.6861538461538462	0.6569230769230769	0.7938461538461539	0.7692307692307693	0.7230769230769232	0.7538461538461538	0.7015384615384616	0.7107692307692307	0.6030769230769231	0.4184615384615385	0.6	0.7230769230769231	0.72	0.72	0.6492307692307693
Wolf2022 Breast Luminal Pembrolizumab	0.7066666666666667	0.7266666666666667	0.6599999999999999	0.6933333333333334	0.7166666666666667	0.6266666666666667	0.7000000000000001	0.7133333333333334	0.6666666666666666	0.7866666666666667	0.6866666666666666	0.6133333333333333	0.5	0.6533333333333333	0.68	0.6866666666666666	0.6799999999999999	0.5933333333333333
Yang2021 Mixed Pembrolizumab	0.626207729468599	0.4577294685990338	0.5905797101449275	0.638888888888889	0.6690821256038647	0.678743961352657	0.5966183574879227	0.5495169082125604	0.626207729468599	0.5501207729468599	0.6509661835748791	0.4915458937198068	0.393719806763285	0.5917874396135265	0.6074879227053139	0.6002415458937198	0.6014492753623188	0.6817632850241546	0.4251207729468599	0.4601449275362319	0.559748427672956	0.6132075471698113
Zhao2019 Glioblastoma anti-PD1	0.4999999999999999	0.5357142857142857	0.5535714285714286	0.4642857142857143	0.5267857142857143	0.5357142857142857	0.5178571428571428	0.5892857142857143	0.4642857142857143	0.5267857142857143	0.6071428571428572	0.3214285714285714	0.5357142857142857	0.4821428571428571	0.4464285714285714	0.4107142857142857	0.5	0.4196428571428571	0.4732142857142857	0.6428571428571428	0.6607142857142858	0.2321428571428571
